# Supplementary material for: Cirsium semzinanicum (Asteraceae), a new species from Hakkâri, Turkey
Source: PhytoKeys. 2016 Aug 5;(68):65–72. doi: 10.3897/phytokeys.68.8745 (PMC5029131; doi:10.3897/phytokeys.68.8745)
Supplement: XML Treatment for Cirsium semzinanicum [file phytokeys.68.8745-treatment1.xml]

<!DOCTYPE tp:taxon-treatment
  PUBLIC "-//TaxonX//DTD Taxonomic Treatment Publishing DTD v0 20100105//EN" "tax-treatment-NSO.dtd">
<tp:taxon-treatment xmlns:tp="http://www.plazi.org/taxpub"><tp:treatment-meta><kwd-group><label>Taxon classification</label><kwd><named-content content-type="kingdom">Plantae</named-content></kwd><kwd><named-content content-type="order">Asterales</named-content></kwd><kwd><named-content content-type="family">Asteraceae</named-content></kwd></kwd-group><mixed-citation publication-type="journal"><person-group><name><surname>Fırat</surname><given-names>Mehmet</given-names></name></person-group><article-title><italic><tp:taxon-name><tp:taxon-name-part taxon-name-part-type="genus">Cirsium</tp:taxon-name-part> <tp:taxon-name-part taxon-name-part-type="species">semzinanicum</tp:taxon-name-part></tp:taxon-name></italic> (<tp:taxon-name><tp:taxon-name-part taxon-name-part-type="family">Asteraceae</tp:taxon-name-part></tp:taxon-name>), a new species from Hakkâri, Turkey</article-title><source>PhytoKeys</source><day>5</day><month>8</month><year>2016</year><volume>2016</volume><issue>68</issue><fpage>65</fpage><lpage>72</lpage><pub-id pub-id-type="doi">10.3897/phytokeys.68.8745</pub-id></mixed-citation></tp:treatment-meta><tp:nomenclature><tp:taxon-name>
            <tp:taxon-name-part taxon-name-part-type="genus">Cirsium</tp:taxon-name-part>
            <tp:taxon-name-part taxon-name-part-type="species">semzinanicum</tp:taxon-name-part>
            <object-id xmlns:xlink="http://www.w3.org/1999/xlink" content-type="ipni" xlink:type="simple">urn:lsid:ipni.org:names:77156986-1</object-id>
          </tp:taxon-name><tp:taxon-authority>Fırat</tp:taxon-authority><tp:taxon-status xmlns:xlink="http://www.w3.org/1999/xlink" xlink:type="simple">sp. nov.</tp:taxon-status><xref ref-type="fig" rid="F2">Figs 2</xref><xref ref-type="fig" rid="F3">, 3</xref></tp:nomenclature><tp:treatment-sec sec-type="material" id="SECID0EEHAC"><title>Type.</title><p>Turkey. C10 Hakkâri: Şemdinli, Bêgoz village, Kaduna region, rocky slopes, eroded slopes, <named-content xmlns:xlink="http://www.w3.org/1999/xlink" content-type="dwc:verbatimCoordinates" xlink:type="simple"><named-content content-type="geo-json" specific-use="{&#34;type&#34;:&#34;Point&#34;,&#34;coordinates&#34;:[44.423611,37.287500]}" id="NCID0ENHAC" xlink:type="simple">37°17'15"N, 44°25'25"E</named-content></named-content>, 1717 m, 26 July 2011, <italic>M.Fırat 27257</italic> (holotype <named-content xmlns:xlink="http://www.w3.org/1999/xlink" content-type="dwc:institutional_code" xlink:type="simple">VANF</named-content>!, isotypes ANKA, E, and Hb. M. Fırat).</p></tp:treatment-sec><tp:treatment-sec sec-type="diagnosis" id="SECID0EYHAC"><title>Diagnosis.</title><p>
            <italic><tp:taxon-name><tp:taxon-name-part taxon-name-part-type="genus">Cirsium</tp:taxon-name-part> <tp:taxon-name-part taxon-name-part-type="species">semzinanicum</tp:taxon-name-part></tp:taxon-name></italic> clearly differs from <italic><tp:taxon-name><tp:taxon-name-part taxon-name-part-type="genus">Cirsium</tp:taxon-name-part> <tp:taxon-name-part taxon-name-part-type="species">karduchorum</tp:taxon-name-part></tp:taxon-name></italic> Petr. in its stems 100‒150 cm tall (vs. 50‒100 cm tall, robust), basal leaves 15‒25 × 9‒14 cm “excluding 10‒18 petiole”, green, (vs. 30‒40 × 15‒20 cm “excluding 15‒20 cm petiole”, bluish-green), involucre 15‒25 × 20‒30 mm ovoid tosubglobose (vs. 25‒30 × (30‒)40‒50 mm depressed subglobose tobroadly obovoid), phyllaries 9‒12-seriate ± erecto-refIexed (vs. 11‒14-seriate refIexed or recurved), achen brownish 7‒9 × 3‒4 mm (vs. bright grayish brown 6‒7.5 × 3 mm).</p></tp:treatment-sec><tp:treatment-sec sec-type="description" id="SECID0ESIAC"><title>Description.</title><p>Perennial, few stemmed from base, erect, 100‒150 cm tall, unwinged but longitudinally striate, glabrous‒glaucous, with few branches above, sterile shoots at the base. Basal leaves long‒petiolate, petioles 10‒18 cm long, winged, with large auricules; lamina broadly elliptic in outline, 15‒25 × 9‒14 cm, green, very sparsely spinulose‒strigose above with 0.5‒0.9 mm long, adpressed setae, ca 1‒3 per 2 mm square, otherwise densely arachnoid; lower surface very sparsely arachnoid, 3/4 pinnatifid with 4‒5‒pairred, 5‒8 × 2‒5 lateral and terminal lobes with stout 7‒12 mm apical spine. Middle cauline leaves similar but smaller tobasal leaves, petioles 1‒6 cm long. lamina broadly elliptic in outline 4‒8 × 2,5‒4 cm long, lateral and terminal lobes 3/4 pinnatifid with 3‒5 lobes, spinulose-strigose above with 0.7‒1.2 mm long, adpressed setae, ca 4‒6 per 2 mm square, otherwise densely arachnoid with stout 6‒9 mm apical spine. Upper cauline leaves similar middle cauline leaves but smaller and sessile. shortly auriculate. Uppermost (involucral) leaves 2‒3, 1‒3 cm long, linear‒lanceolate with sinuate‒dentate margin, shorter than involucre, sessile. Capitula erect, 1(‒2) on each branch, compound corymbose with 15‒30‒capitula, 26‒35 mm × 2‒30 mm, sessile or peduncles 1‒2 cm long; involucre 15‒25 × 20‒30 mm, ovoid tosubglobose; phyllaries 9‒12‒seriate, adpressed, glabrous, greensh‒yellowish, ± erecto‒reflexed, the outer 8‒10 × 2‒3 mm, with reflexed, ovate-oblong, 3‒5 × 0.3‒0.4 mm long apical spine; <!--PageBreak-->the median 10‒14 × 2‒3 mm long, with ±reflexed, oblong‒lanceolate, 4‒6 × 0.2‒0.3 mm long apical spine; the inner 16‒21 × 1‒2 mm, linear-lanceolate, 5‒7 × 0.1‒0.2 mm long apical spine. Corolla pinkish-whitish, 26‒32 mm long. lobed to1/4‒1/5. <!--PageBreak-->Style 15‒19 mm long, exerted, shortly bilobed; filaments 5‒7 mm long, densely hairy; Achenes brownish, 7‒9 × 3‒4 mm, oblong, asymmetric, slightly compressed. Pappus 16‒18 mm long, plumose, dirty white, or light brown.</p><fig id="F2" position="float" orientation="portrait"><label>Figure 2.</label><caption><p>
          <italic><tp:taxon-name><tp:taxon-name-part taxon-name-part-type="genus">Cirsium</tp:taxon-name-part> <tp:taxon-name-part taxon-name-part-type="species">semzinanicum</tp:taxon-name-part></tp:taxon-name></italic> sp. nov.: <bold>a</bold> habits <bold>b</bold> basal leaf <bold>c</bold> upper leaf surface <bold>d</bold> capitulum. <italic><tp:taxon-name><tp:taxon-name-part taxon-name-part-type="genus">Cirsium</tp:taxon-name-part> <tp:taxon-name-part taxon-name-part-type="species">karduchorum</tp:taxon-name-part></tp:taxon-name></italic>: <bold>e</bold> habit <bold>f</bold> basal leaf <bold>g</bold> upper leaf surface <bold>h</bold> capitulum.</p></caption><graphic xmlns:xlink="http://www.w3.org/1999/xlink" xlink:href="phytokeys-068-065-g002.jpg" position="float" orientation="portrait" xlink:type="simple" id="oo_98326.jpg"/></fig><fig id="F3" position="float" orientation="portrait"><label>Figure 3.</label><caption><p>
          <italic><tp:taxon-name><tp:taxon-name-part taxon-name-part-type="genus">Cirsium</tp:taxon-name-part> <tp:taxon-name-part taxon-name-part-type="species">semzinanicum</tp:taxon-name-part></tp:taxon-name></italic> sp. nov.: <bold>a</bold> outer phyllary <bold>b</bold> median phyllary <bold>c</bold> inner phyllary <bold>d</bold> achene. <italic><tp:taxon-name><tp:taxon-name-part taxon-name-part-type="genus">Cirsium</tp:taxon-name-part> <tp:taxon-name-part taxon-name-part-type="species">karduchorum</tp:taxon-name-part></tp:taxon-name></italic>: <bold>e</bold> outer phyllary <bold>f</bold> median phyllary <bold>g</bold> inner phyllary <bold>h</bold> achene.</p></caption><graphic xmlns:xlink="http://www.w3.org/1999/xlink" xlink:href="phytokeys-068-065-g003.jpg" position="float" orientation="portrait" xlink:type="simple" id="oo_98327.jpg"/></fig><!--PageBreak--></tp:treatment-sec><tp:treatment-sec sec-type="Micromorphology" id="SECID0E6LAC"><title>Micromorphology.</title><p>Pollen grains are tricolporate, pollen shapes P/E: spheroidal, amb circular, polar axis 36.72 µm, equatorial axis 36.60 µm, exine 1.62 µm thick, ornamentation echinate. Tectum complete structured, spines conic and pointed, 5-6 per 100 µm<sup>2</sup>, 2.83 µm long, base diameter 3.45 µm, intine 1.02 µm, colpi margins are straight and distinct with pointed ends, 10 µm long (Fig. <xref ref-type="fig" rid="F4">4</xref>).</p><fig id="F4" position="float" orientation="portrait"><label>Figure 4.</label><caption><p>SEM Microphotograph of pollen of <italic><tp:taxon-name><tp:taxon-name-part taxon-name-part-type="genus">Cirsium</tp:taxon-name-part> <tp:taxon-name-part taxon-name-part-type="species">karduchorum</tp:taxon-name-part></tp:taxon-name></italic>.</p></caption><graphic xmlns:xlink="http://www.w3.org/1999/xlink" xlink:href="phytokeys-068-065-g004.jpg" position="float" orientation="portrait" xlink:type="simple" id="oo_98328.jpg"/></fig><p>Pollen grains are tricolporate, pollen shapes P/E: spheroidal, amb circular, polar axis 36.21µm, equatorial axis 38.25 µm, exine 1.73 µm thick, ornamentation echinate, tectum complete structured, perforate with spines conic and pointed, 5–6 per 100 µm<sup>2</sup>, 2.70 µm long, base diameter 3.45 µm, intine 0.95 µm, colpi margins are straight and distinct with pointed ends, 17.5 µm long (Fig. <xref ref-type="fig" rid="F5">5</xref>).</p><fig id="F5" position="float" orientation="portrait"><label>Figure 5.</label><caption><p>SEM Microphotograph of pollen of <italic><tp:taxon-name><tp:taxon-name-part taxon-name-part-type="genus">Cirsium</tp:taxon-name-part> <tp:taxon-name-part taxon-name-part-type="species">semzinanicum</tp:taxon-name-part></tp:taxon-name></italic> sp. nov.</p></caption><graphic xmlns:xlink="http://www.w3.org/1999/xlink" xlink:href="phytokeys-068-065-g005.jpg" position="float" orientation="portrait" xlink:type="simple" id="oo_98329.jpg"/></fig><!--PageBreak--></tp:treatment-sec><tp:treatment-sec sec-type="Phenology" id="SECID0ECOAC"><title>Phenology.</title><p>Flowering and fruiting, from July to September.</p></tp:treatment-sec><tp:treatment-sec sec-type="Vernacular name" id="SECID0EHOAC"><title>Vernacular name.</title><p>
            <italic><tp:taxon-name><tp:taxon-name-part taxon-name-part-type="genus">Cirsium</tp:taxon-name-part></tp:taxon-name></italic> spp. are called as “Kîvar”by the local people of the Hakkâri province (<xref ref-type="bibr" rid="B8">Fırat 2013</xref>).</p></tp:treatment-sec><tp:treatment-sec sec-type="etymology" id="SECID0EYOAC"><title>Etymology.</title><p>The specific epithet is derived from the name of the Şemzinan (Şemdinli) province where type material was collected.</p></tp:treatment-sec><tp:treatment-sec sec-type="distribution" id="SECID0E4OAC"><title>Distribution and conservation status.</title><p>
            <italic><tp:taxon-name><tp:taxon-name-part taxon-name-part-type="genus">Cirsium</tp:taxon-name-part> <tp:taxon-name-part taxon-name-part-type="species">semzinanicum</tp:taxon-name-part></tp:taxon-name></italic> is endemic to Hakkâri province in Turkey. The number of mature individuals is approximately 600 and is known from 3 locations (criteria B2ab [i.iii]). Therefore, it should be regarded as belonging tothe IUCN Vulnerable (VU) threat category (<xref ref-type="bibr" rid="B10">IUCN 2014</xref>).</p></tp:treatment-sec><tp:treatment-sec sec-type="habitat" id="SECID0EVPAC"><title>Habitat and ecology.</title><p>The new species grows in Oak openings, slopes and eroded slopes at c. 1600–1900 m elevation with plants such as <italic><tp:taxon-name><tp:taxon-name-part taxon-name-part-type="genus">Quercus</tp:taxon-name-part> <tp:taxon-name-part taxon-name-part-type="species">libani</tp:taxon-name-part></tp:taxon-name></italic>, <tp:taxon-name><tp:taxon-name-part taxon-name-part-type="genus">Daphne</tp:taxon-name-part> <tp:taxon-name-part taxon-name-part-type="species">oleoides</tp:taxon-name-part> <tp:taxon-name-part taxon-name-part-type="infraspecific-rank">subsp.</tp:taxon-name-part> <tp:taxon-name-part taxon-name-part-type="subspecies">kurdica</tp:taxon-name-part></tp:taxon-name>, <italic><tp:taxon-name><tp:taxon-name-part taxon-name-part-type="genus">Satureja</tp:taxon-name-part> <tp:taxon-name-part taxon-name-part-type="species">bachtiarica</tp:taxon-name-part></tp:taxon-name></italic>, <italic><tp:taxon-name><tp:taxon-name-part taxon-name-part-type="genus">Dianthus</tp:taxon-name-part> <tp:taxon-name-part taxon-name-part-type="species">orientalis</tp:taxon-name-part></tp:taxon-name></italic>, <italic><tp:taxon-name><tp:taxon-name-part taxon-name-part-type="genus">Echinops</tp:taxon-name-part> <tp:taxon-name-part taxon-name-part-type="species">tournefortii</tp:taxon-name-part></tp:taxon-name></italic>, <italic><tp:taxon-name><tp:taxon-name-part taxon-name-part-type="genus">Astragalus</tp:taxon-name-part></tp:taxon-name></italic> sp., <italic><tp:taxon-name><tp:taxon-name-part taxon-name-part-type="genus">Eryngium</tp:taxon-name-part> <tp:taxon-name-part taxon-name-part-type="species">billardierei</tp:taxon-name-part></tp:taxon-name></italic>.</p></tp:treatment-sec><ref-list><ref id="B8"><mixed-citation xmlns:xlink="http://www.w3.org/1999/xlink" xlink:type="simple">
          <person-group><name name-style="western"><surname>Fırat</surname><given-names>M</given-names></name></person-group> (<year>2013</year>) <source>Ferhenga Navên Riwekên Bi Kurdî / Kürtçe Bitki Adları Sözlüğü/Dictionary of Plant Names in Kurdish.</source> <publisher-name>Kalkan Ofset</publisher-name>, <publisher-loc>Ankara</publisher-loc>, <size units="page">652 pp</size>.</mixed-citation></ref><ref id="B10"><mixed-citation xmlns:xlink="http://www.w3.org/1999/xlink" xlink:type="simple">
          <institution xlink:type="simple">IUCN</institution> (<year>2014</year>) <source>IUCN Red List Categories and Criteria: Version 11.</source> <publisher-name>IUCN Species Survival Commission</publisher-name>, <publisher-loc>Gland, Switzerland</publisher-loc> and <publisher-loc>Cambridge</publisher-loc>, <size units="page">87 pp</size>.</mixed-citation></ref></ref-list></tp:taxon-treatment>
